# Supplementary material for: A Software Tool Aimed at Automating the Generation, Distribution, and Assessment of Social Media Messages for Health Promotion and Education Research
Source: JMIR Public Health Surveill. 2019 May 7;5(2):e11263. doi: 10.2196/11263 (PMC6528439; doi:10.2196/11263)
Supplement: Multimedia Appendix 4 [file publichealth_v5i2e11263_app4.xlsx]

## Sheet: Data dictionary
Integrity Check	Measurement	Variable name	Type of variable	Variable label	Value labels	Comments
		database_id	Numeric			Message ID from TP website
		social_network_id	Numeric			Twitter ID
		campaign_id	Numeric			Facebook and Instagram ID
		backdated	Text		Yes, No	Used for Twitter ads
		note	Text			Issues that occurred during the experiment
Manual check through TP dashboard - random	Message data	stem	Text	Message stem
Manual check through TP dashboard - random	Message data	fda_campaign	Text	FDA campaign	1=Fresh Empire 2=The Free Life
Manual check through TP dashboard	Message data	theme	Numeric	Message theme	1 = Health 2 = Appearance 3 = Money 4 = Love of family 5 = Addiction 6 = Health + community 7 = Health + family, UNCLEAR
Manual check through TP dashboard - random	Message data	lin_meth_factor	Numeric	Psycholinguistic method factor	1=Perspective taking 2=Information packaging 3=Numeracy; 4=Information packaging x Numeracy
Manual check through TP dashboard - random	Message data	lin_meth_level	Numeric	Psycholinguistic method level	1=You 2=We 3=Everyone/Anyone 4=Specific new information mentioned first 5=Specific new information mentioned last 6=Raw numbers 7=Perecentage 8= specific new info mentioned first and raw numbers 9= specific new info mentioned first and percentage 10=specific new info mentioned last and raw numbers 11=specific new info mentioned last and percentage
Manual check - random	Message data	variant	Text	Message variant	No associated value
Manual check against TP dashboard	Message data	sm_type	Numeric	Social media type the message was sent to	T=Twitter F=Facebook I=Instagram
Manual check	Message data	day_experiment	Numeric	Day of experiment	1-218
Manual check against TP dashboard	Message data	date_sent	Numeric	Date message was sent		mm/dd/yyyy
Manual check	Message data	day_sent	Numeric	Day message was sent	1=Monday 2=Tuesday 3=Wednesday 4=Thursday 5=Friday 6=Saturday 7=Sunday
Manual check against TP dashboard (for organic only)	Message data	time_sent	Numeric	Time message was sent	hh:mm:sec	Not available for ads since social media networks have an internal process for displaying ads.
manual check against TP dashboard	Message data	medium	Numeric	Organic, unpaid message; Paid, advertised message	1=organic 2=ad	No values for Instagram organic because we will not run organic messages on Instagram. The platform does not allow for hyperlinks in messages, which does nt allow us to conduct our experiment.
Manual check	Message data	image_included	Numeric	Image included in the message	0=No 1=Yes
Manual check through Click Meter dashboard	Message data	total_clicks_day1	Numeric	Total number of message link clicks at the end of calendar day 1	0, 1, 2, 3,…	We focus the experiment on engagement data after calendar day 1, day 2, and day 3 of message display.
Manual check through Click Meter dashboard	Message data	total_clicks_day2	Numeric	Total number of message link clicks at the end of calendar day 2	0, 1, 2, 3,…
Manual check through Click Meter dashboard	Message data	total_clicks_day3	Numeric	Total number of message link clicks at the end of calendar day 3	0, 1, 2, 3,…
manual check through Click Meter dashboard and checked against platform analytics data	Message data	total_clicks_experiment	Numeric	Total number of message link clicks at the end of the experiment, after 218 days	0, 1, 2, 3,…
manual check through Click Meter dashboard	Message data	click_time	Numeric	Time of click on message link		hh:mm:sec (Data will be collected using two approaches (1) using third-party application ClickMeter and (B) rails backend (ie, when a webpage is loaded on the educational website itself. The SM platforms and Google don't provide this type of information.)
	Message data	total_impressions_day1	Numeric	Total number of message impressions at the end of calendar day 1	0, 1, 2, 3,…
	Message data	total_impressions_day2	Numeric	Total number of message impressions at the end of calendar day 2	0, 1, 2, 3,…
	Message data	total_impressions_day3	Numeric	Total number of message impressions at the end of calendar day 3	0, 1, 2, 3,...
	Message data	total_impressions_experiment	Numeric	Total number of message impressions at the end of the experiment, after 218 days	0, 1, 2, 3,…
	Message data	retweets_twitter	Numeric	Message shares	0, 1, 2, 3,…
	Message data	shares_facebook	Numeric	Message shares	0, 1, 2, 3,…
	Message data	shares_instagram	Numeric	Message shares	0, 1, 2, 3,…
	Message data	replies_twitter	Numeric	Message replies/comments	0, 1, 2, 3,…
	Message data	comments_facebook	Numeric	Message replies/comments	0, 1, 2, 3,…
	Message data	comments_instagram	Numeric	Message replies/comments	0, 1, 2, 3,…
	Message data	likes_twitter	Numeric	Message likes	0, 1, 2, 3,…
	Message data	likes_facebook	Numeric	Message likes	0, 1, 2, 3,…
	Message data	likes_instagram	Numeric	Message likes	0, 1, 2, 3,…
	Message data	total_sessions_day1	Numeric	Total number of website sessions at the end of calendar day 1	0, 1, 2, 3,…
	Message data	total_sessions_day2	Numeric	Total number of website sessions at the end of calendar day 2	0, 1, 2, 3,…
	Message data	total_sessions_day3	Numeric	Total number of website sessions at the end of calendar day 3	0, 1, 2, 3,…
	Message data	total_sessions_experiment	Numeric	Total number of website sessions at the end of the experiment, after 218 days	0, 1, 2, 3,…
	Website data	total_website_clicks_day_1	Numeric	Website conversions at the end of calendar day 1	0, 1, 2, 3,…
	Website data	total_website_clicks_day_2	Numeric	Website conversions at the end of calendar day 2	0, 1, 2, 3,…
	Website data	total_website_clicks_day_3	Numeric	Website conversions at the end of calendar day 3	0, 1, 2, 3,…
	Website data	total_website_clicks_experiment	Numeric	Website conversions for the duration of the entire experiment	0, 1, 2, 3,…
	Website data	users	Numeric	Website users	0, 1, 2, 3,…
	Website data	exits	Numeric	Webiste exists	0, 1, 2, 3,…
	Website data	session_duration	Numeric	Duration (in seconds) of users' sessions.	0, 1, 2, 3,…
	Website data	time_on_page	Numeric	Time on page	0, 1, 2, 3,…
	Website data	pageviews	Numeric	Pageviews	0, 1, 2, 3,…
	Participant data	sm-referall	Numeric	Did user get website and survey from social media?	0=No 1=Yes
	Participant data	age	Numeric	Age	18-100
	Participant data	gender	Numeric	Gender	1=Male 2=Female
	Participant data	race/ethnicity	Numeric	Race/ethnicity	1=African American / Black 2=American Indian / Alaska Native 3=Asian / Pacific Islander 4=Hispanic 5=Middle Eastern 6=White 7=Other
	Participant data	education	Numeric	Highest education	1=No schooling completed 2=Nursery school to 8th grade 3=Some high school, no diploma 4=High school graduate, diploma or the equivalent (for example: GED) 5=Some college credit, no degree 6=Trade/technical/vocational training 7=Associate degree 8=Bachelor’s degree 9=Master’s degree 10=Professional degree 11=Doctorate degree
	Participant data	language	Numeric	Language participants speak	1=Only English 2=Mostly English 3=English and another language equally 4=Mostly another language 5=Only another language
	Participant data	cig_use	Numeric	Current cigarette use	1=Every day 2=Some days 3=Not at all
	Participant data	e-cig_use	Numeric	Current e-cigarette use	1=Every day 2=Some days 3=Not at all
	Participant data	other-tobacco_products	Numeric	Current use of other tobacco products	1=Every day 2=Some days 3=Not at all
	Participant data	what_other-tobacco_products	Numeric	What tobacco products are being used?	Chew, dip, snuff, spit, or smokeless tobacco: 0=No 1=Yes; Cigars, cigarillos, or little cigars: 0=No 1=Yes ; Pipe tobacco: 0=No 1=Yes; Hookah: 0=No 1=Yes; Vape pen, vaping system, personal vaporizer, or mod: 0=No 1=Yes
	Participant data	quit	Numeric	Quit attempt	0=No 1=Yes
	Participant data	first_name	Text	First name
	Participant data	email	Text	Email

## Sheet: Calculations_Formulas
Calculations/Formulas
User engagement type	Metric	Calculation	Definition	Ref
Website user engagement	Avg. session duration	SessionDuration / sessions	The average duration (in seconds) of users' sessions.	https://developers.google.com/analytics/devguides/reporting/core/dimsmets#view=detail&group=session&jump=ga_avgsessionduration
Website user engagement	Avg. time on page	TimeOnPage / (pageviews - exits)	The average time users spent viewing this page or a set of pages	https://developers.google.com/analytics/devguides/reporting/core/dimsmets#view=detail&group=page_tracking&jump=ga_avgtimeonpage
Website user engagement	Pageviews per session	Pageviews / sessions	The average number of pages viewed during a session, including repeated views of a single page.	https://developers.google.com/analytics/devguides/reporting/core/dimsmets#view=detail&group=page_tracking&jump=ga_pageviewspersession
Website user engagement	Click rate	Number of clicks/ sessions on landing page
Message user engagement	Click rate	Number of clicks / impressions for the message
Message user engagement	Share rate	Number of shares / impressions for the message
Message user engagement	Like rate	Number of likes / impressions for the message
Message user engagement	CPM	adCost / (impressions / 1000)	Cost per thousand impressions.	https://developers.google.com/analytics/devguides/reporting/core/dimsmets#view=detail&group=adwords&jump=ga_adcost
Message user engagement	CPC	adCost / adClicks	Cost to advertiser per click.	https://developers.google.com/analytics/devguides/reporting/core/dimsmets#view=detail&group=adwords&jump=ga_adcost
Website user engagement	CPT	(adCost) / (transactions)	Cost per transaction (cost per contact rate)	https://developers.google.com/analytics/devguides/reporting/core/dimsmets#view=detail&group=adwords&jump=ga_adcost
Website user engagement	Cost per conversion	(adCost) / contacts through study form	The cost per conversion, ie, contact.	https://developers.google.com/analytics/devguides/reporting/core/dimsmets#view=detail&group=adwords&jump=ga_adcost
Website user engagement	Cost per user	adCost / user	The cost per user.
